# Supplementary material for: Spatiotemporal dynamics of PIEZO1 localization controls keratinocyte migration during wound healing
Source: eLife. 2021 Sep 27;10:e65415. doi: 10.7554/eLife.65415 (PMC8577841; doi:10.7554/eLife.65415)
Supplement: Figure 5—source code 1. — See also Code availability. [file elife-65415-fig5-code1.zip]

Archive with 1 entries (1 files):
- 461627b6-518f-44f0-b3c0-2aaeb376a859.pdf
